# Supplementary material for: Enhanced Antioxidant and Digestive Enzyme Inhibitory Activities of Pacific White Shrimp Shell Protein Hydrolysates via Conjugation with Polyphenol: Characterization and Application in Surimi Gel
Source: Foods. 2024 Dec 12;13(24):4022. doi: 10.3390/foods13244022 (PMC11728318; doi:10.3390/foods13244022)
Supplement: Supplementary file 1 [file foods-13-04022-s001.zip]

Archive with 1 entries (1 files):
- foods-3341852-supplementary.pdf
